# Supplementary material for: Influence of Mutations of Conserved Arginines on Neuropeptide Binding in the DPP III Active Site
Source: Molecules. 2023 Feb 19;28(4):1976. doi: 10.3390/molecules28041976 (PMC9967118; doi:10.3390/molecules28041976)
Supplement: Supplementary file 1 [file molecules-28-01976-s001.zip]

Archive with 1 entries (1 files):
- molecules-2219431-supplementary.pdf
